# Supplementary material for: Using COVID-19 Symbols in Anti-Smoking Fear Appeal Advertisements for Encouraging Smoking Cessation among Israeli Smokers
Source: Int J Environ Res Public Health. 2021 Oct 15;18(20):10839. doi: 10.3390/ijerph182010839 (PMC8535395; doi:10.3390/ijerph182010839)
Supplement: Supplementary file 1 [file ijerph-18-10839-s001.zip]

Archive with 1 entries (1 files):
- ijerph-1251298-supplementary.pdf
